# Supplementary material for: Flavonoid Fisetin Alleviates Ovarian Aging of Laying Chickens by Enhancing Antioxidant Capacity and Glucose Metabolic Homeostasis
Source: Antioxidants (Basel). 2024 Nov 21;13(12):1432. doi: 10.3390/antiox13121432 (PMC11672761; doi:10.3390/antiox13121432)
Supplement: Supplementary file 1 [file antioxidants-13-01432-s001.zip]

Archive with 1 entries (1 files):
- antioxidants-3287841-supplementary.pdf
